# Supplementary material for: Characterization of a Novel Third-Generation Anti-CD24-CAR against Ovarian Cancer
Source: Int J Mol Sci. 2019 Feb 3;20(3):660. doi: 10.3390/ijms20030660 (PMC6387114; doi:10.3390/ijms20030660)
Supplement: Supplementary file 1 [file ijms-20-00660-s001.zip]

Archive with 2 entries (2 files):
- supplement 1.mpg
- supplement 2.mpg
